# Supplementary material for: Glycemic Control for Colorectal Cancer Survivors Compared to Those without Cancer in the Dutch Primary Care for Type 2 Diabetes: A Prospective Cohort Study
Source: Cancers (Basel). 2021 Jun 2;13(11):2767. doi: 10.3390/cancers13112767 (PMC8199666; doi:10.3390/cancers13112767)
Supplement: Supplementary file 1 [file cancers-13-02767-s001.zip]

Archive with 1 entries (1 files):
- cancers-1219031 Supplementary final update.pdf
